# Supplementary material for: Strategic Fluorination to Achieve a Potent, Selective, Metabolically Stable, and Orally Bioavailable Inhibitor of CSNK2
Source: Molecules. 2024 Sep 2;29(17):4158. doi: 10.3390/molecules29174158 (PMC11397024; doi:10.3390/molecules29174158)
Supplement: Supplementary file 1 [file molecules-29-04158-s001.zip]

Archive with 1 entries (1 files):
- molecules-3140548-supplementary.pdf
